# Supplementary material for: Neurogenesis drives hippocampal formation-wide spatial transcription alterations in health and Alzheimer's disease
Source: Front Dement. 2025 Apr 16;4:1546433. doi: 10.3389/frdem.2025.1546433 (PMC12041076; doi:10.3389/frdem.2025.1546433)
Supplement: Supplementary file 1 [file Table_1.xlsx]

## Sheet: Table_S01
group	subject	hemisphere	region	cell_type	n_cells	total_cells	percent_cells
C-NB	BN-Corn-51-bottom	left	CA1	Astrocyte	51	14498	0.351773
C-NB	BN-Corn-51-bottom	left	CA1	Excitatory neuron	1397	14498	9.63581
C-NB	BN-Corn-51-bottom	left	CA1	Inhibitory neuron	198	14498	1.36571
C-NB	BN-Corn-51-bottom	left	CA1	Microglia	11	14498	0.0758725
C-NB	BN-Corn-51-bottom	left	CA1	Oligodendrocyte	178	14498	1.22776
C-NB	BN-Corn-51-bottom	left	CA1	Other	991	14498	6.83543
C-NB	BN-Corn-51-bottom	left	CA1	Pericyte	1	14498	0.0068975
C-NB	BN-Corn-51-bottom	left	CA2	Astrocyte	3	14498	0.0206925
C-NB	BN-Corn-51-bottom	left	CA2	Excitatory neuron	128	14498	0.88288
C-NB	BN-Corn-51-bottom	left	CA2	Inhibitory neuron	11	14498	0.0758725
C-NB	BN-Corn-51-bottom	left	CA2	Oligodendrocyte	13	14498	0.0896675
C-NB	BN-Corn-51-bottom	left	CA2	Other	82	14498	0.565595
C-NB	BN-Corn-51-bottom	left	CA3	Astrocyte	44	14498	0.30349
C-NB	BN-Corn-51-bottom	left	CA3	Excitatory neuron	314	14498	2.16582
C-NB	BN-Corn-51-bottom	left	CA3	Inhibitory neuron	49	14498	0.337978
C-NB	BN-Corn-51-bottom	left	CA3	Microglia	34	14498	0.234515
C-NB	BN-Corn-51-bottom	left	CA3	Oligodendrocyte	292	14498	2.01407
C-NB	BN-Corn-51-bottom	left	CA3	Other	527	14498	3.63498
C-NB	BN-Corn-51-bottom	left	CA3	Pericyte	5	14498	0.0344875
C-NB	BN-Corn-51-bottom	left	DG	Astrocyte	67	14498	0.462133
C-NB	BN-Corn-51-bottom	left	DG	Endothelial cell	3	14498	0.0206925
C-NB	BN-Corn-51-bottom	left	DG	Excitatory neuron	3323	14498	22.9204
C-NB	BN-Corn-51-bottom	left	DG	Immature neuron	237	14498	1.63471
C-NB	BN-Corn-51-bottom	left	DG	Inhibitory neuron	237	14498	1.63471
C-NB	BN-Corn-51-bottom	left	DG	Microglia	48	14498	0.33108
C-NB	BN-Corn-51-bottom	left	DG	NSC	1	14498	0.0068975
C-NB	BN-Corn-51-bottom	left	DG	Oligodendrocyte	280	14498	1.9313
C-NB	BN-Corn-51-bottom	left	DG	Other	1991	14498	13.7329
C-NB	BN-Corn-51-bottom	left	DG	Pericyte	6	14498	0.041385
C-NB	BN-Corn-51-bottom	left	EC	Astrocyte	190	14498	1.31053
C-NB	BN-Corn-51-bottom	left	EC	Endothelial cell	9	14498	0.0620775
C-NB	BN-Corn-51-bottom	left	EC	Excitatory neuron	1756	14498	12.112
C-NB	BN-Corn-51-bottom	left	EC	Inhibitory neuron	207	14498	1.42778
C-NB	BN-Corn-51-bottom	left	EC	Microglia	66	14498	0.455235
C-NB	BN-Corn-51-bottom	left	EC	Oligodendrocyte	462	14498	3.18665
C-NB	BN-Corn-51-bottom	left	EC	Other	1281	14498	8.8357
C-NB	BN-Corn-51-bottom	left	EC	Pericyte	5	14498	0.0344875
C-NB	BN-Corn-51-top	left	CA1	Astrocyte	47	12875	0.365049
C-NB	BN-Corn-51-top	left	CA1	Endothelial cell	1	12875	0.00776699
C-NB	BN-Corn-51-top	left	CA1	Excitatory neuron	1452	12875	11.2777
C-NB	BN-Corn-51-top	left	CA1	Inhibitory neuron	124	12875	0.963107
C-NB	BN-Corn-51-top	left	CA1	Microglia	14	12875	0.108738
C-NB	BN-Corn-51-top	left	CA1	Oligodendrocyte	134	12875	1.04078
C-NB	BN-Corn-51-top	left	CA1	Other	820	12875	6.36893
C-NB	BN-Corn-51-top	left	CA1	Pericyte	3	12875	0.023301
C-NB	BN-Corn-51-top	left	CA2	Excitatory neuron	105	12875	0.815534
C-NB	BN-Corn-51-top	left	CA2	Inhibitory neuron	5	12875	0.038835
C-NB	BN-Corn-51-top	left	CA2	Microglia	1	12875	0.00776699
C-NB	BN-Corn-51-top	left	CA2	Oligodendrocyte	15	12875	0.116505
C-NB	BN-Corn-51-top	left	CA2	Other	59	12875	0.458252
C-NB	BN-Corn-51-top	left	CA3	Astrocyte	16	12875	0.124272
C-NB	BN-Corn-51-top	left	CA3	Endothelial cell	1	12875	0.00776699
C-NB	BN-Corn-51-top	left	CA3	Excitatory neuron	448	12875	3.47961
C-NB	BN-Corn-51-top	left	CA3	Inhibitory neuron	35	12875	0.271845
C-NB	BN-Corn-51-top	left	CA3	Microglia	12	12875	0.0932039
C-NB	BN-Corn-51-top	left	CA3	Oligodendrocyte	205	12875	1.59223
C-NB	BN-Corn-51-top	left	CA3	Other	490	12875	3.80583
C-NB	BN-Corn-51-top	left	CA3	Pericyte	1	12875	0.00776699
C-NB	BN-Corn-51-top	left	DG	Astrocyte	54	12875	0.419417
C-NB	BN-Corn-51-top	left	DG	Endothelial cell	4	12875	0.031068
C-NB	BN-Corn-51-top	left	DG	Excitatory neuron	2943	12875	22.8583
C-NB	BN-Corn-51-top	left	DG	Immature neuron	173	12875	1.34369
C-NB	BN-Corn-51-top	left	DG	Inhibitory neuron	187	12875	1.45243
C-NB	BN-Corn-51-top	left	DG	Microglia	44	12875	0.341748
C-NB	BN-Corn-51-top	left	DG	Oligodendrocyte	254	12875	1.97282
C-NB	BN-Corn-51-top	left	DG	Other	1823	12875	14.1592
C-NB	BN-Corn-51-top	left	DG	Pericyte	4	12875	0.031068
C-NB	BN-Corn-51-top	left	EC	Astrocyte	297	12875	2.3068
C-NB	BN-Corn-51-top	left	EC	Endothelial cell	9	12875	0.0699029
C-NB	BN-Corn-51-top	left	EC	Excitatory neuron	962	12875	7.47184
C-NB	BN-Corn-51-top	left	EC	Inhibitory neuron	172	12875	1.33592
C-NB	BN-Corn-51-top	left	EC	Microglia	61	12875	0.473786
C-NB	BN-Corn-51-top	left	EC	Oligodendrocyte	678	12875	5.26602
C-NB	BN-Corn-51-top	left	EC	Other	1212	12875	9.41359
C-NB	BN-Corn-51-top	left	EC	Pericyte	10	12875	0.0776699
C-NB	BN-Corn-52	right	CA1	Astrocyte	70	13212	0.529821
C-NB	BN-Corn-52	right	CA1	Endothelial cell	1	13212	0.00756888
C-NB	BN-Corn-52	right	CA1	Excitatory neuron	1554	13212	11.762
C-NB	BN-Corn-52	right	CA1	Inhibitory neuron	158	13212	1.19588
C-NB	BN-Corn-52	right	CA1	Microglia	3	13212	0.0227066
C-NB	BN-Corn-52	right	CA1	Oligodendrocyte	152	13212	1.15047
C-NB	BN-Corn-52	right	CA1	Other	763	13212	5.77505
C-NB	BN-Corn-52	right	CA2	Astrocyte	12	13212	0.0908265
C-NB	BN-Corn-52	right	CA2	Endothelial cell	1	13212	0.00756888
C-NB	BN-Corn-52	right	CA2	Excitatory neuron	110	13212	0.832576
C-NB	BN-Corn-52	right	CA2	Inhibitory neuron	21	13212	0.158946
C-NB	BN-Corn-52	right	CA2	Microglia	1	13212	0.00756888
C-NB	BN-Corn-52	right	CA2	Oligodendrocyte	12	13212	0.0908265
C-NB	BN-Corn-52	right	CA2	Other	41	13212	0.310324
C-NB	BN-Corn-52	right	CA3	Astrocyte	54	13212	0.408719
C-NB	BN-Corn-52	right	CA3	Excitatory neuron	421	13212	3.1865
C-NB	BN-Corn-52	right	CA3	Inhibitory neuron	80	13212	0.60551
C-NB	BN-Corn-52	right	CA3	Microglia	6	13212	0.0454133
C-NB	BN-Corn-52	right	CA3	Oligodendrocyte	152	13212	1.15047
C-NB	BN-Corn-52	right	CA3	Other	401	13212	3.03512
C-NB	BN-Corn-52	right	CA3	Pericyte	1	13212	0.00756888
C-NB	BN-Corn-52	right	DG	Astrocyte	137	13212	1.03694
C-NB	BN-Corn-52	right	DG	Endothelial cell	1	13212	0.00756888
C-NB	BN-Corn-52	right	DG	Excitatory neuron	3336	13212	25.2498
C-NB	BN-Corn-52	right	DG	Immature neuron	192	13212	1.45322
C-NB	BN-Corn-52	right	DG	Inhibitory neuron	160	13212	1.21102
C-NB	BN-Corn-52	right	DG	Microglia	17	13212	0.128671
C-NB	BN-Corn-52	right	DG	Oligodendrocyte	204	13212	1.54405
C-NB	BN-Corn-52	right	DG	Other	1500	13212	11.3533
C-NB	BN-Corn-52	right	DG	Pericyte	1	13212	0.00756888
C-NB	BN-Corn-52	right	EC	Astrocyte	864	13212	6.53951
C-NB	BN-Corn-52	right	EC	Endothelial cell	5	13212	0.0378444
C-NB	BN-Corn-52	right	EC	Excitatory neuron	848	13212	6.41841
C-NB	BN-Corn-52	right	EC	Inhibitory neuron	215	13212	1.62731
C-NB	BN-Corn-52	right	EC	Microglia	41	13212	0.310324
C-NB	BN-Corn-52	right	EC	Oligodendrocyte	633	13212	4.7911
C-NB	BN-Corn-52	right	EC	Other	1034	13212	7.82622
C-NB	BN-Corn-52	right	EC	Pericyte	10	13212	0.0756888
C-NBF	BFN-Corn-37-bottom	right	CA1	Astrocyte	84	14840	0.566038
C-NBF	BFN-Corn-37-bottom	right	CA1	Endothelial cell	1	14840	0.00673854
C-NBF	BFN-Corn-37-bottom	right	CA1	Excitatory neuron	1648	14840	11.1051
C-NBF	BFN-Corn-37-bottom	right	CA1	Inhibitory neuron	82	14840	0.552561
C-NBF	BFN-Corn-37-bottom	right	CA1	Microglia	34	14840	0.229111
C-NBF	BFN-Corn-37-bottom	right	CA1	Oligodendrocyte	279	14840	1.88005
C-NBF	BFN-Corn-37-bottom	right	CA1	Other	1241	14840	8.36253
C-NBF	BFN-Corn-37-bottom	right	CA1	Pericyte	2	14840	0.0134771
C-NBF	BFN-Corn-37-bottom	right	CA2	Astrocyte	3	14840	0.0202156
C-NBF	BFN-Corn-37-bottom	right	CA2	Excitatory neuron	134	14840	0.902965
C-NBF	BFN-Corn-37-bottom	right	CA2	Inhibitory neuron	8	14840	0.0539084
C-NBF	BFN-Corn-37-bottom	right	CA2	Microglia	3	14840	0.0202156
C-NBF	BFN-Corn-37-bottom	right	CA2	Oligodendrocyte	18	14840	0.121294
C-NBF	BFN-Corn-37-bottom	right	CA2	Other	104	14840	0.700809
C-NBF	BFN-Corn-37-bottom	right	CA3	Astrocyte	56	14840	0.377358
C-NBF	BFN-Corn-37-bottom	right	CA3	Endothelial cell	3	14840	0.0202156
C-NBF	BFN-Corn-37-bottom	right	CA3	Excitatory neuron	545	14840	3.67251
C-NBF	BFN-Corn-37-bottom	right	CA3	Inhibitory neuron	49	14840	0.330189
C-NBF	BFN-Corn-37-bottom	right	CA3	Microglia	41	14840	0.27628
C-NBF	BFN-Corn-37-bottom	right	CA3	Oligodendrocyte	527	14840	3.55121
C-NBF	BFN-Corn-37-bottom	right	CA3	Other	789	14840	5.31671
C-NBF	BFN-Corn-37-bottom	right	DG	Astrocyte	60	14840	0.404313
C-NBF	BFN-Corn-37-bottom	right	DG	Endothelial cell	2	14840	0.0134771
C-NBF	BFN-Corn-37-bottom	right	DG	Excitatory neuron	2337	14840	15.748
C-NBF	BFN-Corn-37-bottom	right	DG	Immature neuron	151	14840	1.01752
C-NBF	BFN-Corn-37-bottom	right	DG	Inhibitory neuron	122	14840	0.822102
C-NBF	BFN-Corn-37-bottom	right	DG	Microglia	100	14840	0.673854
C-NBF	BFN-Corn-37-bottom	right	DG	NSC	1	14840	0.00673854
C-NBF	BFN-Corn-37-bottom	right	DG	Oligodendrocyte	235	14840	1.58356
C-NBF	BFN-Corn-37-bottom	right	DG	Other	1458	14840	9.8248
C-NBF	BFN-Corn-37-bottom	right	DG	Pericyte	5	14840	0.0336927
C-NBF	BFN-Corn-37-bottom	right	EC	Astrocyte	466	14840	3.14016
C-NBF	BFN-Corn-37-bottom	right	EC	Endothelial cell	30	14840	0.202156
C-NBF	BFN-Corn-37-bottom	right	EC	Excitatory neuron	1310	14840	8.82749
C-NBF	BFN-Corn-37-bottom	right	EC	Inhibitory neuron	277	14840	1.86658
C-NBF	BFN-Corn-37-bottom	right	EC	Microglia	119	14840	0.801887
C-NBF	BFN-Corn-37-bottom	right	EC	Oligodendrocyte	1037	14840	6.98787
C-NBF	BFN-Corn-37-bottom	right	EC	Other	1462	14840	9.85175
C-NBF	BFN-Corn-37-bottom	right	EC	Pericyte	17	14840	0.114555
C-NBF	BFN-Corn-37-top	left	CA1	Astrocyte	37	9141	0.40477
C-NBF	BFN-Corn-37-top	left	CA1	Endothelial cell	2	9141	0.0218794
C-NBF	BFN-Corn-37-top	left	CA1	Excitatory neuron	865	9141	9.46286
C-NBF	BFN-Corn-37-top	left	CA1	Inhibitory neuron	77	9141	0.842359
C-NBF	BFN-Corn-37-top	left	CA1	Microglia	8	9141	0.0875178
C-NBF	BFN-Corn-37-top	left	CA1	Oligodendrocyte	182	9141	1.99103
C-NBF	BFN-Corn-37-top	left	CA1	Other	702	9141	7.67968
C-NBF	BFN-Corn-37-top	left	CA1	Pericyte	2	9141	0.0218794
C-NBF	BFN-Corn-37-top	left	CA2	Astrocyte	6	9141	0.0656383
C-NBF	BFN-Corn-37-top	left	CA2	Excitatory neuron	167	9141	1.82693
C-NBF	BFN-Corn-37-top	left	CA2	Inhibitory neuron	12	9141	0.131277
C-NBF	BFN-Corn-37-top	left	CA2	Microglia	4	9141	0.0437589
C-NBF	BFN-Corn-37-top	left	CA2	Oligodendrocyte	9	9141	0.0984575
C-NBF	BFN-Corn-37-top	left	CA2	Other	80	9141	0.875178
C-NBF	BFN-Corn-37-top	left	CA3	Astrocyte	42	9141	0.459468
C-NBF	BFN-Corn-37-top	left	CA3	Excitatory neuron	300	9141	3.28192
C-NBF	BFN-Corn-37-top	left	CA3	Inhibitory neuron	25	9141	0.273493
C-NBF	BFN-Corn-37-top	left	CA3	Microglia	26	9141	0.284433
C-NBF	BFN-Corn-37-top	left	CA3	Oligodendrocyte	275	9141	3.00842
C-NBF	BFN-Corn-37-top	left	CA3	Other	425	9141	4.64938
C-NBF	BFN-Corn-37-top	left	CA3	Pericyte	2	9141	0.0218794
C-NBF	BFN-Corn-37-top	left	DG	Astrocyte	90	9141	0.984575
C-NBF	BFN-Corn-37-top	left	DG	Endothelial cell	3	9141	0.0328192
C-NBF	BFN-Corn-37-top	left	DG	Excitatory neuron	1760	9141	19.2539
C-NBF	BFN-Corn-37-top	left	DG	Immature neuron	154	9141	1.68472
C-NBF	BFN-Corn-37-top	left	DG	Inhibitory neuron	137	9141	1.49874
C-NBF	BFN-Corn-37-top	left	DG	Microglia	31	9141	0.339131
C-NBF	BFN-Corn-37-top	left	DG	Oligodendrocyte	176	9141	1.92539
C-NBF	BFN-Corn-37-top	left	DG	Other	1081	9141	11.8258
C-NBF	BFN-Corn-37-top	left	DG	Pericyte	4	9141	0.0437589
C-NBF	BFN-Corn-37-top	left	EC	Astrocyte	274	9141	2.99748
C-NBF	BFN-Corn-37-top	left	EC	Endothelial cell	5	9141	0.0546986
C-NBF	BFN-Corn-37-top	left	EC	Excitatory neuron	532	9141	5.81993
C-NBF	BFN-Corn-37-top	left	EC	Inhibitory neuron	146	9141	1.5972
C-NBF	BFN-Corn-37-top	left	EC	Microglia	52	9141	0.568866
C-NBF	BFN-Corn-37-top	left	EC	Oligodendrocyte	575	9141	6.29034
C-NBF	BFN-Corn-37-top	left	EC	Other	868	9141	9.49568
C-NBF	BFN-Corn-37-top	left	EC	Pericyte	5	9141	0.0546986
C-NBF	BFN-Corn-38	left	CA1	Astrocyte	132	12599	1.0477
C-NBF	BFN-Corn-38	left	CA1	Excitatory neuron	1177	12599	9.34201
C-NBF	BFN-Corn-38	left	CA1	Inhibitory neuron	65	12599	0.515914
C-NBF	BFN-Corn-38	left	CA1	Microglia	11	12599	0.0873085
C-NBF	BFN-Corn-38	left	CA1	Oligodendrocyte	203	12599	1.61124
C-NBF	BFN-Corn-38	left	CA1	Other	729	12599	5.78617
C-NBF	BFN-Corn-38	left	CA2	Astrocyte	15	12599	0.119057
C-NBF	BFN-Corn-38	left	CA2	Excitatory neuron	137	12599	1.08739
C-NBF	BFN-Corn-38	left	CA2	Inhibitory neuron	15	12599	0.119057
C-NBF	BFN-Corn-38	left	CA2	Oligodendrocyte	20	12599	0.158743
C-NBF	BFN-Corn-38	left	CA2	Other	69	12599	0.547663
C-NBF	BFN-Corn-38	left	CA3	Astrocyte	88	12599	0.698468
C-NBF	BFN-Corn-38	left	CA3	Excitatory neuron	377	12599	2.9923
C-NBF	BFN-Corn-38	left	CA3	Inhibitory neuron	41	12599	0.325423
C-NBF	BFN-Corn-38	left	CA3	Microglia	19	12599	0.150806
C-NBF	BFN-Corn-38	left	CA3	Oligodendrocyte	291	12599	2.30971
C-NBF	BFN-Corn-38	left	CA3	Other	479	12599	3.80189
C-NBF	BFN-Corn-38	left	DG	Astrocyte	132	12599	1.0477
C-NBF	BFN-Corn-38	left	DG	Endothelial cell	2	12599	0.0158743
C-NBF	BFN-Corn-38	left	DG	Excitatory neuron	2226	12599	17.6681
C-NBF	BFN-Corn-38	left	DG	Immature neuron	117	12599	0.928645
C-NBF	BFN-Corn-38	left	DG	Inhibitory neuron	93	12599	0.738154
C-NBF	BFN-Corn-38	left	DG	Microglia	32	12599	0.253988
C-NBF	BFN-Corn-38	left	DG	NSC	1	12599	0.00793714
C-NBF	BFN-Corn-38	left	DG	Oligodendrocyte	253	12599	2.0081
C-NBF	BFN-Corn-38	left	DG	Other	1263	12599	10.0246
C-NBF	BFN-Corn-38	left	DG	Pericyte	3	12599	0.0238114
C-NBF	BFN-Corn-38	left	EC	Astrocyte	856	12599	6.79419
C-NBF	BFN-Corn-38	left	EC	Endothelial cell	7	12599	0.05556
C-NBF	BFN-Corn-38	left	EC	Excitatory neuron	960	12599	7.61965
C-NBF	BFN-Corn-38	left	EC	Inhibitory neuron	272	12599	2.1589
C-NBF	BFN-Corn-38	left	EC	Microglia	65	12599	0.515914
C-NBF	BFN-Corn-38	left	EC	Oligodendrocyte	1062	12599	8.42924
C-NBF	BFN-Corn-38	left	EC	Other	1375	12599	10.9136
C-NBF	BFN-Corn-38	left	EC	Pericyte	12	12599	0.0952457
T-NBF	BFN-TAM-37-bottom	left	CA1	Astrocyte	86	12203	0.704745
T-NBF	BFN-TAM-37-bottom	left	CA1	Excitatory neuron	1297	12203	10.6285
T-NBF	BFN-TAM-37-bottom	left	CA1	Inhibitory neuron	106	12203	0.868639
T-NBF	BFN-TAM-37-bottom	left	CA1	Microglia	36	12203	0.295009
T-NBF	BFN-TAM-37-bottom	left	CA1	Oligodendrocyte	149	12203	1.22101
T-NBF	BFN-TAM-37-bottom	left	CA1	Other	810	12203	6.63771
T-NBF	BFN-TAM-37-bottom	left	CA1	Pericyte	1	12203	0.00819471
T-NBF	BFN-TAM-37-bottom	left	CA2	Astrocyte	4	12203	0.0327788
T-NBF	BFN-TAM-37-bottom	left	CA2	Excitatory neuron	125	12203	1.02434
T-NBF	BFN-TAM-37-bottom	left	CA2	Inhibitory neuron	11	12203	0.0901418
T-NBF	BFN-TAM-37-bottom	left	CA2	Microglia	1	12203	0.00819471
T-NBF	BFN-TAM-37-bottom	left	CA2	Oligodendrocyte	10	12203	0.0819471
T-NBF	BFN-TAM-37-bottom	left	CA2	Other	54	12203	0.442514
T-NBF	BFN-TAM-37-bottom	left	CA3	Astrocyte	78	12203	0.639187
T-NBF	BFN-TAM-37-bottom	left	CA3	Excitatory neuron	431	12203	3.53192
T-NBF	BFN-TAM-37-bottom	left	CA3	Inhibitory neuron	55	12203	0.450709
T-NBF	BFN-TAM-37-bottom	left	CA3	Microglia	50	12203	0.409735
T-NBF	BFN-TAM-37-bottom	left	CA3	Oligodendrocyte	204	12203	1.67172
T-NBF	BFN-TAM-37-bottom	left	CA3	Other	553	12203	4.53167
T-NBF	BFN-TAM-37-bottom	left	CA3	Pericyte	2	12203	0.0163894
T-NBF	BFN-TAM-37-bottom	left	DG	Astrocyte	67	12203	0.549045
T-NBF	BFN-TAM-37-bottom	left	DG	Endothelial cell	2	12203	0.0163894
T-NBF	BFN-TAM-37-bottom	left	DG	Excitatory neuron	2787	12203	22.8386
T-NBF	BFN-TAM-37-bottom	left	DG	Immature neuron	190	12203	1.55699
T-NBF	BFN-TAM-37-bottom	left	DG	Inhibitory neuron	167	12203	1.36852
T-NBF	BFN-TAM-37-bottom	left	DG	Microglia	75	12203	0.614603
T-NBF	BFN-TAM-37-bottom	left	DG	NSC	1	12203	0.00819471
T-NBF	BFN-TAM-37-bottom	left	DG	Oligodendrocyte	229	12203	1.87659
T-NBF	BFN-TAM-37-bottom	left	DG	Other	1607	12203	13.1689
T-NBF	BFN-TAM-37-bottom	left	DG	Pericyte	5	12203	0.0409735
T-NBF	BFN-TAM-37-bottom	left	EC	Astrocyte	423	12203	3.46636
T-NBF	BFN-TAM-37-bottom	left	EC	Endothelial cell	7	12203	0.0573629
T-NBF	BFN-TAM-37-bottom	left	EC	Excitatory neuron	964	12203	7.8997
T-NBF	BFN-TAM-37-bottom	left	EC	Inhibitory neuron	203	12203	1.66353
T-NBF	BFN-TAM-37-bottom	left	EC	Microglia	53	12203	0.434319
T-NBF	BFN-TAM-37-bottom	left	EC	Oligodendrocyte	384	12203	3.14677
T-NBF	BFN-TAM-37-bottom	left	EC	Other	963	12203	7.8915
T-NBF	BFN-TAM-37-bottom	left	EC	Pericyte	13	12203	0.106531
T-NBF	BFN-TAM-37-bottom	right	CA1	Astrocyte	75	10618	0.706348
T-NBF	BFN-TAM-37-bottom	right	CA1	Excitatory neuron	1190	10618	11.2074
T-NBF	BFN-TAM-37-bottom	right	CA1	Inhibitory neuron	91	10618	0.857035
T-NBF	BFN-TAM-37-bottom	right	CA1	Microglia	22	10618	0.207195
T-NBF	BFN-TAM-37-bottom	right	CA1	Oligodendrocyte	188	10618	1.77058
T-NBF	BFN-TAM-37-bottom	right	CA1	Other	712	10618	6.70559
T-NBF	BFN-TAM-37-bottom	right	CA1	Pericyte	4	10618	0.0376719
T-NBF	BFN-TAM-37-bottom	right	CA2	Astrocyte	2	10618	0.0188359
T-NBF	BFN-TAM-37-bottom	right	CA2	Excitatory neuron	103	10618	0.970051
T-NBF	BFN-TAM-37-bottom	right	CA2	Inhibitory neuron	11	10618	0.103598
T-NBF	BFN-TAM-37-bottom	right	CA2	Microglia	3	10618	0.0282539
T-NBF	BFN-TAM-37-bottom	right	CA2	Oligodendrocyte	25	10618	0.235449
T-NBF	BFN-TAM-37-bottom	right	CA2	Other	73	10618	0.687512
T-NBF	BFN-TAM-37-bottom	right	CA3	Astrocyte	39	10618	0.367301
T-NBF	BFN-TAM-37-bottom	right	CA3	Endothelial cell	1	10618	0.00941797
T-NBF	BFN-TAM-37-bottom	right	CA3	Excitatory neuron	238	10618	2.24148
T-NBF	BFN-TAM-37-bottom	right	CA3	Inhibitory neuron	28	10618	0.263703
T-NBF	BFN-TAM-37-bottom	right	CA3	Microglia	31	10618	0.291957
T-NBF	BFN-TAM-37-bottom	right	CA3	Oligodendrocyte	276	10618	2.59936
T-NBF	BFN-TAM-37-bottom	right	CA3	Other	393	10618	3.70126
T-NBF	BFN-TAM-37-bottom	right	CA3	Pericyte	2	10618	0.0188359
T-NBF	BFN-TAM-37-bottom	right	DG	Astrocyte	82	10618	0.772273
T-NBF	BFN-TAM-37-bottom	right	DG	Endothelial cell	3	10618	0.0282539
T-NBF	BFN-TAM-37-bottom	right	DG	Excitatory neuron	2387	10618	22.4807
T-NBF	BFN-TAM-37-bottom	right	DG	Immature neuron	185	10618	1.74232
T-NBF	BFN-TAM-37-bottom	right	DG	Inhibitory neuron	187	10618	1.76116
T-NBF	BFN-TAM-37-bottom	right	DG	Microglia	67	10618	0.631004
T-NBF	BFN-TAM-37-bottom	right	DG	NSC	2	10618	0.0188359
T-NBF	BFN-TAM-37-bottom	right	DG	Oligodendrocyte	253	10618	2.38275
T-NBF	BFN-TAM-37-bottom	right	DG	Other	1614	10618	15.2006
T-NBF	BFN-TAM-37-bottom	right	DG	Pericyte	1	10618	0.00941797
T-NBF	BFN-TAM-37-bottom	right	EC	Astrocyte	265	10618	2.49576
T-NBF	BFN-TAM-37-bottom	right	EC	Endothelial cell	1	10618	0.00941797
T-NBF	BFN-TAM-37-bottom	right	EC	Excitatory neuron	713	10618	6.71501
T-NBF	BFN-TAM-37-bottom	right	EC	Inhibitory neuron	214	10618	2.01545
T-NBF	BFN-TAM-37-bottom	right	EC	Microglia	51	10618	0.480316
T-NBF	BFN-TAM-37-bottom	right	EC	Oligodendrocyte	313	10618	2.94782
T-NBF	BFN-TAM-37-bottom	right	EC	Other	766	10618	7.21416
T-NBF	BFN-TAM-37-bottom	right	EC	Pericyte	7	10618	0.0659258
T-NBF	BFN-TAM-37-top	left	CA1	Astrocyte	53	14159	0.37432
T-NBF	BFN-TAM-37-top	left	CA1	Endothelial cell	1	14159	0.00706265
T-NBF	BFN-TAM-37-top	left	CA1	Excitatory neuron	1401	14159	9.89477
T-NBF	BFN-TAM-37-top	left	CA1	Inhibitory neuron	123	14159	0.868705
T-NBF	BFN-TAM-37-top	left	CA1	Microglia	26	14159	0.183629
T-NBF	BFN-TAM-37-top	left	CA1	Oligodendrocyte	210	14159	1.48316
T-NBF	BFN-TAM-37-top	left	CA1	Other	866	14159	6.11625
T-NBF	BFN-TAM-37-top	left	CA1	Pericyte	3	14159	0.0211879
T-NBF	BFN-TAM-37-top	left	CA2	Astrocyte	5	14159	0.0353132
T-NBF	BFN-TAM-37-top	left	CA2	Excitatory neuron	154	14159	1.08765
T-NBF	BFN-TAM-37-top	left	CA2	Inhibitory neuron	21	14159	0.148316
T-NBF	BFN-TAM-37-top	left	CA2	Microglia	1	14159	0.00706265
T-NBF	BFN-TAM-37-top	left	CA2	Oligodendrocyte	8	14159	0.0565012
T-NBF	BFN-TAM-37-top	left	CA2	Other	84	14159	0.593262
T-NBF	BFN-TAM-37-top	left	CA3	Astrocyte	53	14159	0.37432
T-NBF	BFN-TAM-37-top	left	CA3	Excitatory neuron	321	14159	2.26711
T-NBF	BFN-TAM-37-top	left	CA3	Inhibitory neuron	41	14159	0.289568
T-NBF	BFN-TAM-37-top	left	CA3	Microglia	25	14159	0.176566
T-NBF	BFN-TAM-37-top	left	CA3	Oligodendrocyte	258	14159	1.82216
T-NBF	BFN-TAM-37-top	left	CA3	Other	461	14159	3.25588
T-NBF	BFN-TAM-37-top	left	DG	Astrocyte	88	14159	0.621513
T-NBF	BFN-TAM-37-top	left	DG	Endothelial cell	5	14159	0.0353132
T-NBF	BFN-TAM-37-top	left	DG	Excitatory neuron	3089	14159	21.8165
T-NBF	BFN-TAM-37-top	left	DG	Immature neuron	173	14159	1.22184
T-NBF	BFN-TAM-37-top	left	DG	Inhibitory neuron	168	14159	1.18652
T-NBF	BFN-TAM-37-top	left	DG	Microglia	47	14159	0.331944
T-NBF	BFN-TAM-37-top	left	DG	Oligodendrocyte	283	14159	1.99873
T-NBF	BFN-TAM-37-top	left	DG	Other	1790	14159	12.6421
T-NBF	BFN-TAM-37-top	left	DG	Pericyte	1	14159	0.00706265
T-NBF	BFN-TAM-37-top	left	EC	Astrocyte	282	14159	1.99167
T-NBF	BFN-TAM-37-top	left	EC	Endothelial cell	16	14159	0.113002
T-NBF	BFN-TAM-37-top	left	EC	Excitatory neuron	1448	14159	10.2267
T-NBF	BFN-TAM-37-top	left	EC	Inhibitory neuron	244	14159	1.72329
T-NBF	BFN-TAM-37-top	left	EC	Microglia	54	14159	0.381383
T-NBF	BFN-TAM-37-top	left	EC	Oligodendrocyte	764	14159	5.39586
T-NBF	BFN-TAM-37-top	left	EC	Other	1580	14159	11.159
T-NBF	BFN-TAM-37-top	left	EC	Pericyte	12	14159	0.0847517
T-NBF	BFN-TAM-38	left	CA1	Astrocyte	80	15770	0.507292
T-NBF	BFN-TAM-38	left	CA1	Endothelial cell	7	15770	0.0443881
T-NBF	BFN-TAM-38	left	CA1	Excitatory neuron	1778	15770	11.2746
T-NBF	BFN-TAM-38	left	CA1	Inhibitory neuron	155	15770	0.982879
T-NBF	BFN-TAM-38	left	CA1	Microglia	20	15770	0.126823
T-NBF	BFN-TAM-38	left	CA1	Oligodendrocyte	256	15770	1.62334
T-NBF	BFN-TAM-38	left	CA1	Other	1082	15770	6.86113
T-NBF	BFN-TAM-38	left	CA1	Pericyte	2	15770	0.0126823
T-NBF	BFN-TAM-38	left	CA2	Astrocyte	6	15770	0.0380469
T-NBF	BFN-TAM-38	left	CA2	Excitatory neuron	206	15770	1.30628
T-NBF	BFN-TAM-38	left	CA2	Inhibitory neuron	20	15770	0.126823
T-NBF	BFN-TAM-38	left	CA2	Microglia	1	15770	0.00634115
T-NBF	BFN-TAM-38	left	CA2	Oligodendrocyte	15	15770	0.0951173
T-NBF	BFN-TAM-38	left	CA2	Other	88	15770	0.558022
T-NBF	BFN-TAM-38	left	CA3	Astrocyte	54	15770	0.342422
T-NBF	BFN-TAM-38	left	CA3	Endothelial cell	1	15770	0.00634115
T-NBF	BFN-TAM-38	left	CA3	Excitatory neuron	436	15770	2.76474
T-NBF	BFN-TAM-38	left	CA3	Inhibitory neuron	48	15770	0.304375
T-NBF	BFN-TAM-38	left	CA3	Microglia	28	15770	0.177552
T-NBF	BFN-TAM-38	left	CA3	Oligodendrocyte	305	15770	1.93405
T-NBF	BFN-TAM-38	left	CA3	Other	530	15770	3.36081
T-NBF	BFN-TAM-38	left	CA3	Pericyte	3	15770	0.0190235
T-NBF	BFN-TAM-38	left	DG	Astrocyte	111	15770	0.703868
T-NBF	BFN-TAM-38	left	DG	Endothelial cell	14	15770	0.0887762
T-NBF	BFN-TAM-38	left	DG	Excitatory neuron	3879	15770	24.5973
T-NBF	BFN-TAM-38	left	DG	Immature neuron	205	15770	1.29994
T-NBF	BFN-TAM-38	left	DG	Inhibitory neuron	186	15770	1.17945
T-NBF	BFN-TAM-38	left	DG	Microglia	66	15770	0.418516
T-NBF	BFN-TAM-38	left	DG	NSC	1	15770	0.00634115
T-NBF	BFN-TAM-38	left	DG	Oligodendrocyte	363	15770	2.30184
T-NBF	BFN-TAM-38	left	DG	Other	2215	15770	14.0457
T-NBF	BFN-TAM-38	left	DG	Pericyte	2	15770	0.0126823
T-NBF	BFN-TAM-38	left	EC	Astrocyte	427	15770	2.70767
T-NBF	BFN-TAM-38	left	EC	Endothelial cell	20	15770	0.126823
T-NBF	BFN-TAM-38	left	EC	Excitatory neuron	1051	15770	6.66455
T-NBF	BFN-TAM-38	left	EC	Inhibitory neuron	337	15770	2.13697
T-NBF	BFN-TAM-38	left	EC	Microglia	74	15770	0.469245
T-NBF	BFN-TAM-38	left	EC	Oligodendrocyte	588	15770	3.7286
T-NBF	BFN-TAM-38	left	EC	Other	1098	15770	6.96259
T-NBF	BFN-TAM-38	left	EC	Pericyte	12	15770	0.0760938
T-NB	BN-TAM-37-bottom	left	CA1	Astrocyte	74	10842	0.682531
T-NB	BN-TAM-37-bottom	left	CA1	Excitatory neuron	947	10842	8.73455
T-NB	BN-TAM-37-bottom	left	CA1	Inhibitory neuron	60	10842	0.553403
T-NB	BN-TAM-37-bottom	left	CA1	Microglia	4	10842	0.0368936
T-NB	BN-TAM-37-bottom	left	CA1	Oligodendrocyte	101	10842	0.931562
T-NB	BN-TAM-37-bottom	left	CA1	Other	587	10842	5.41413
T-NB	BN-TAM-37-bottom	left	CA1	Pericyte	2	10842	0.0184468
T-NB	BN-TAM-37-bottom	left	CA2	Astrocyte	7	10842	0.0645637
T-NB	BN-TAM-37-bottom	left	CA2	Excitatory neuron	149	10842	1.37429
T-NB	BN-TAM-37-bottom	left	CA2	Inhibitory neuron	7	10842	0.0645637
T-NB	BN-TAM-37-bottom	left	CA2	Oligodendrocyte	19	10842	0.175244
T-NB	BN-TAM-37-bottom	left	CA2	Other	78	10842	0.719424
T-NB	BN-TAM-37-bottom	left	CA2	Pericyte	1	10842	0.00922339
T-NB	BN-TAM-37-bottom	left	CA3	Astrocyte	61	10842	0.562627
T-NB	BN-TAM-37-bottom	left	CA3	Excitatory neuron	409	10842	3.77237
T-NB	BN-TAM-37-bottom	left	CA3	Inhibitory neuron	24	10842	0.221361
T-NB	BN-TAM-37-bottom	left	CA3	Microglia	17	10842	0.156798
T-NB	BN-TAM-37-bottom	left	CA3	Oligodendrocyte	351	10842	3.23741
T-NB	BN-TAM-37-bottom	left	CA3	Other	510	10842	4.70393
T-NB	BN-TAM-37-bottom	left	DG	Astrocyte	104	10842	0.959233
T-NB	BN-TAM-37-bottom	left	DG	Endothelial cell	3	10842	0.0276702
T-NB	BN-TAM-37-bottom	left	DG	Excitatory neuron	2187	10842	20.1716
T-NB	BN-TAM-37-bottom	left	DG	Immature neuron	79	10842	0.728648
T-NB	BN-TAM-37-bottom	left	DG	Inhibitory neuron	105	10842	0.968456
T-NB	BN-TAM-37-bottom	left	DG	Microglia	20	10842	0.184468
T-NB	BN-TAM-37-bottom	left	DG	Oligodendrocyte	250	10842	2.30585
T-NB	BN-TAM-37-bottom	left	DG	Other	1328	10842	12.2487
T-NB	BN-TAM-37-bottom	left	DG	Pericyte	5	10842	0.046117
T-NB	BN-TAM-37-bottom	left	EC	Astrocyte	431	10842	3.97528
T-NB	BN-TAM-37-bottom	left	EC	Endothelial cell	10	10842	0.0922339
T-NB	BN-TAM-37-bottom	left	EC	Excitatory neuron	1129	10842	10.4132
T-NB	BN-TAM-37-bottom	left	EC	Inhibitory neuron	237	10842	2.18594
T-NB	BN-TAM-37-bottom	left	EC	Microglia	67	10842	0.617967
T-NB	BN-TAM-37-bottom	left	EC	Oligodendrocyte	351	10842	3.23741
T-NB	BN-TAM-37-bottom	left	EC	Other	1117	10842	10.3025
T-NB	BN-TAM-37-bottom	left	EC	Pericyte	11	10842	0.101457
T-NB	BN-TAM-37-bottom	right	CA1	Astrocyte	119	10725	1.10956
T-NB	BN-TAM-37-bottom	right	CA1	Endothelial cell	1	10725	0.00932401
T-NB	BN-TAM-37-bottom	right	CA1	Excitatory neuron	1127	10725	10.5082
T-NB	BN-TAM-37-bottom	right	CA1	Inhibitory neuron	72	10725	0.671329
T-NB	BN-TAM-37-bottom	right	CA1	Microglia	21	10725	0.195804
T-NB	BN-TAM-37-bottom	right	CA1	Oligodendrocyte	136	10725	1.26807
T-NB	BN-TAM-37-bottom	right	CA1	Other	705	10725	6.57343
T-NB	BN-TAM-37-bottom	right	CA2	Astrocyte	13	10725	0.121212
T-NB	BN-TAM-37-bottom	right	CA2	Excitatory neuron	165	10725	1.53846
T-NB	BN-TAM-37-bottom	right	CA2	Inhibitory neuron	14	10725	0.130536
T-NB	BN-TAM-37-bottom	right	CA2	Microglia	1	10725	0.00932401
T-NB	BN-TAM-37-bottom	right	CA2	Oligodendrocyte	24	10725	0.223776
T-NB	BN-TAM-37-bottom	right	CA2	Other	131	10725	1.22145
T-NB	BN-TAM-37-bottom	right	CA3	Astrocyte	104	10725	0.969697
T-NB	BN-TAM-37-bottom	right	CA3	Endothelial cell	1	10725	0.00932401
T-NB	BN-TAM-37-bottom	right	CA3	Excitatory neuron	419	10725	3.90676
T-NB	BN-TAM-37-bottom	right	CA3	Inhibitory neuron	19	10725	0.177156
T-NB	BN-TAM-37-bottom	right	CA3	Microglia	15	10725	0.13986
T-NB	BN-TAM-37-bottom	right	CA3	Oligodendrocyte	462	10725	4.30769
T-NB	BN-TAM-37-bottom	right	CA3	Other	674	10725	6.28438
T-NB	BN-TAM-37-bottom	right	CA3	Pericyte	1	10725	0.00932401
T-NB	BN-TAM-37-bottom	right	DG	Astrocyte	130	10725	1.21212
T-NB	BN-TAM-37-bottom	right	DG	Endothelial cell	3	10725	0.027972
T-NB	BN-TAM-37-bottom	right	DG	Excitatory neuron	2171	10725	20.2424
T-NB	BN-TAM-37-bottom	right	DG	Immature neuron	107	10725	0.997669
T-NB	BN-TAM-37-bottom	right	DG	Inhibitory neuron	100	10725	0.932401
T-NB	BN-TAM-37-bottom	right	DG	Microglia	23	10725	0.214452
T-NB	BN-TAM-37-bottom	right	DG	Oligodendrocyte	265	10725	2.47086
T-NB	BN-TAM-37-bottom	right	DG	Other	1490	10725	13.8928
T-NB	BN-TAM-37-bottom	right	EC	Astrocyte	79	10725	0.736597
T-NB	BN-TAM-37-bottom	right	EC	Endothelial cell	3	10725	0.027972
T-NB	BN-TAM-37-bottom	right	EC	Excitatory neuron	1199	10725	11.1795
T-NB	BN-TAM-37-bottom	right	EC	Inhibitory neuron	71	10725	0.662005
T-NB	BN-TAM-37-bottom	right	EC	Microglia	12	10725	0.111888
T-NB	BN-TAM-37-bottom	right	EC	Oligodendrocyte	208	10725	1.93939
T-NB	BN-TAM-37-bottom	right	EC	Other	640	10725	5.96737
T-NB	BN-TAM-37-top	right	CA1	Astrocyte	96	12979	0.739656
T-NB	BN-TAM-37-top	right	CA1	Endothelial cell	1	12979	0.00770475
T-NB	BN-TAM-37-top	right	CA1	Excitatory neuron	1435	12979	11.0563
T-NB	BN-TAM-37-top	right	CA1	Inhibitory neuron	80	12979	0.61638
T-NB	BN-TAM-37-top	right	CA1	Microglia	15	12979	0.115571
T-NB	BN-TAM-37-top	right	CA1	Oligodendrocyte	160	12979	1.23276
T-NB	BN-TAM-37-top	right	CA1	Other	807	12979	6.21774
T-NB	BN-TAM-37-top	right	CA2	Astrocyte	6	12979	0.0462285
T-NB	BN-TAM-37-top	right	CA2	Excitatory neuron	193	12979	1.48702
T-NB	BN-TAM-37-top	right	CA2	Inhibitory neuron	9	12979	0.0693428
T-NB	BN-TAM-37-top	right	CA2	Microglia	1	12979	0.00770475
T-NB	BN-TAM-37-top	right	CA2	Oligodendrocyte	15	12979	0.115571
T-NB	BN-TAM-37-top	right	CA2	Other	99	12979	0.762771
T-NB	BN-TAM-37-top	right	CA3	Astrocyte	48	12979	0.369828
T-NB	BN-TAM-37-top	right	CA3	Endothelial cell	1	12979	0.00770475
T-NB	BN-TAM-37-top	right	CA3	Excitatory neuron	502	12979	3.86779
T-NB	BN-TAM-37-top	right	CA3	Inhibitory neuron	30	12979	0.231143
T-NB	BN-TAM-37-top	right	CA3	Microglia	15	12979	0.115571
T-NB	BN-TAM-37-top	right	CA3	Oligodendrocyte	287	12979	2.21126
T-NB	BN-TAM-37-top	right	CA3	Other	561	12979	4.32237
T-NB	BN-TAM-37-top	right	CA3	Pericyte	1	12979	0.00770475
T-NB	BN-TAM-37-top	right	DG	Astrocyte	107	12979	0.824409
T-NB	BN-TAM-37-top	right	DG	Endothelial cell	3	12979	0.0231143
T-NB	BN-TAM-37-top	right	DG	Excitatory neuron	3437	12979	26.4812
T-NB	BN-TAM-37-top	right	DG	Immature neuron	88	12979	0.678018
T-NB	BN-TAM-37-top	right	DG	Inhibitory neuron	138	12979	1.06326
T-NB	BN-TAM-37-top	right	DG	Microglia	27	12979	0.208028
T-NB	BN-TAM-37-top	right	DG	NSC	1	12979	0.00770475
T-NB	BN-TAM-37-top	right	DG	Oligodendrocyte	251	12979	1.93389
T-NB	BN-TAM-37-top	right	DG	Other	1731	12979	13.3369
T-NB	BN-TAM-37-top	right	EC	Astrocyte	217	12979	1.67193
T-NB	BN-TAM-37-top	right	EC	Endothelial cell	4	12979	0.030819
T-NB	BN-TAM-37-top	right	EC	Excitatory neuron	1049	12979	8.08229
T-NB	BN-TAM-37-top	right	EC	Inhibitory neuron	157	12979	1.20965
T-NB	BN-TAM-37-top	right	EC	Microglia	48	12979	0.369828
T-NB	BN-TAM-37-top	right	EC	Oligodendrocyte	385	12979	2.96633
T-NB	BN-TAM-37-top	right	EC	Other	970	12979	7.47361
T-NB	BN-TAM-37-top	right	EC	Pericyte	4	12979	0.030819
T-NB	BN-TAM-38	left	CA1	Astrocyte	109	10976	0.993076
T-NB	BN-TAM-38	left	CA1	Endothelial cell	1	10976	0.00911079
T-NB	BN-TAM-38	left	CA1	Excitatory neuron	1096	10976	9.98542
T-NB	BN-TAM-38	left	CA1	Inhibitory neuron	85	10976	0.774417
T-NB	BN-TAM-38	left	CA1	Microglia	5	10976	0.0455539
T-NB	BN-TAM-38	left	CA1	Oligodendrocyte	194	10976	1.76749
T-NB	BN-TAM-38	left	CA1	Other	880	10976	8.01749
T-NB	BN-TAM-38	left	CA1	Pericyte	3	10976	0.0273324
T-NB	BN-TAM-38	left	CA2	Astrocyte	13	10976	0.11844
T-NB	BN-TAM-38	left	CA2	Excitatory neuron	144	10976	1.31195
T-NB	BN-TAM-38	left	CA2	Inhibitory neuron	12	10976	0.109329
T-NB	BN-TAM-38	left	CA2	Oligodendrocyte	10	10976	0.0911079
T-NB	BN-TAM-38	left	CA2	Other	89	10976	0.81086
T-NB	BN-TAM-38	left	CA3	Astrocyte	100	10976	0.911079
T-NB	BN-TAM-38	left	CA3	Excitatory neuron	270	10976	2.45991
T-NB	BN-TAM-38	left	CA3	Inhibitory neuron	22	10976	0.200437
T-NB	BN-TAM-38	left	CA3	Microglia	9	10976	0.0819971
T-NB	BN-TAM-38	left	CA3	Oligodendrocyte	300	10976	2.73324
T-NB	BN-TAM-38	left	CA3	Other	389	10976	3.5441
T-NB	BN-TAM-38	left	CA3	Pericyte	1	10976	0.00911079
T-NB	BN-TAM-38	left	DG	Astrocyte	182	10976	1.65816
T-NB	BN-TAM-38	left	DG	Endothelial cell	2	10976	0.0182216
T-NB	BN-TAM-38	left	DG	Excitatory neuron	3193	10976	29.0907
T-NB	BN-TAM-38	left	DG	Immature neuron	160	10976	1.45773
T-NB	BN-TAM-38	left	DG	Inhibitory neuron	133	10976	1.21173
T-NB	BN-TAM-38	left	DG	Microglia	22	10976	0.200437
T-NB	BN-TAM-38	left	DG	NSC	2	10976	0.0182216
T-NB	BN-TAM-38	left	DG	Oligodendrocyte	319	10976	2.90634
T-NB	BN-TAM-38	left	DG	Other	1706	10976	15.543
T-NB	BN-TAM-38	left	DG	Pericyte	7	10976	0.0637755
T-NB	BN-TAM-38	left	EC	Astrocyte	324	10976	2.9519
T-NB	BN-TAM-38	left	EC	Endothelial cell	3	10976	0.0273324
T-NB	BN-TAM-38	left	EC	Excitatory neuron	320	10976	2.91545
T-NB	BN-TAM-38	left	EC	Inhibitory neuron	95	10976	0.865525
T-NB	BN-TAM-38	left	EC	Microglia	22	10976	0.200437
T-NB	BN-TAM-38	left	EC	Oligodendrocyte	284	10976	2.58746
T-NB	BN-TAM-38	left	EC	Other	461	10976	4.20007
T-NB	BN-TAM-38	left	EC	Pericyte	9	10976	0.0819971
