# Supplementary material for: Neurogenesis drives hippocampal formation-wide spatial transcription alterations in health and Alzheimer's disease
Source: Front Dement. 2025 Apr 16;4:1546433. doi: 10.3389/frdem.2025.1546433 (PMC12041076; doi:10.3389/frdem.2025.1546433)
Supplement: Supplementary file 2 [file Table_2.xlsx]

## Sheet: Table_S02
region	term	df	sumsq	meansq	statistic	p.value	cell_type
CA1	group	3	1.01506e+07	3.38353e+06	1.72455	0.23895	Neuron
CA1	Residuals	8	1.56958e+07	1.96198e+06	NA	NA	Neuron
CA2	group	3	9.16353e+06	3.05451e+06	1.77962	0.228703	Neuron
CA2	Residuals	8	1.37311e+07	1.71639e+06	NA	NA	Neuron
CA3	group	3	385976	128659	0.574277	0.64778	Neuron
CA3	Residuals	8	1.79229e+06	224036	NA	NA	Neuron
DG	group	3	2.78626e+07	9.28753e+06	1.71804	0.240198	Neuron
DG	Residuals	8	4.3247e+07	5.40588e+06	NA	NA	Neuron
EC	group	3	239165	79721.6	0.470772	0.710973	Neuron
EC	Residuals	8	1.35474e+06	169342	NA	NA	Neuron
CA1	group	3	167520	55840	3.14784	0.0864845	Oligodendrocyte
CA1	Residuals	8	141913	17739.2	NA	NA	Oligodendrocyte
CA2	group	3	51153	17051	0.233626	0.870495	Oligodendrocyte
CA2	Residuals	8	583873	72984.1	NA	NA	Oligodendrocyte
CA3	group	3	805736	268579	1.87781	0.211714	Oligodendrocyte
CA3	Residuals	8	1.14422e+06	143027	NA	NA	Oligodendrocyte
DG	group	3	333873	111291	1.4584	0.296987	Oligodendrocyte
DG	Residuals	8	610482	76310.2	NA	NA	Oligodendrocyte
EC	group	3	117467	39155.7	6.10244	0.0182977	Oligodendrocyte
EC	Residuals	8	51331.2	6416.4	NA	NA	Oligodendrocyte
CA1	group	3	181253	60417.8	2.92907	0.0996534	Astrocyte
CA1	Residuals	8	165016	20627	NA	NA	Astrocyte
CA2	group	3	31879.1	10626.4	0.678516	0.592429	Astrocyte
CA2	Residuals	7	109628	15661.2	NA	NA	Astrocyte
CA3	group	3	61677.5	20559.2	2.06486	0.183389	Astrocyte
CA3	Residuals	8	79653.5	9956.69	NA	NA	Astrocyte
DG	group	3	108491	36163.5	2.02961	0.188357	Astrocyte
DG	Residuals	8	142544	17817.9	NA	NA	Astrocyte
EC	group	3	14066.7	4688.89	0.214599	0.883557	Astrocyte
EC	Residuals	8	174796	21849.5	NA	NA	Astrocyte
CA1	group	3	5571.9	1857.3	1.45951	0.296714	Microglia
CA1	Residuals	8	10180.4	1272.55	NA	NA	Microglia
CA2	group	3	9515.21	3171.74	3.05502	0.130254	Microglia
CA2	Residuals	5	5191.03	1038.21	NA	NA	Microglia
CA3	group	3	13709.5	4569.83	1.70939	0.241868	Microglia
CA3	Residuals	8	21386.9	2673.36	NA	NA	Microglia
DG	group	3	26204.7	8734.9	1.30982	0.336666	Microglia
DG	Residuals	8	53350.3	6668.78	NA	NA	Microglia
EC	group	3	803.474	267.825	0.988992	0.445441	Microglia
EC	Residuals	8	2166.45	270.806	NA	NA	Microglia
