# Supplementary material for: Neurogenesis drives hippocampal formation-wide spatial transcription alterations in health and Alzheimer's disease
Source: Front Dement. 2025 Apr 16;4:1546433. doi: 10.3389/frdem.2025.1546433 (PMC12041076; doi:10.3389/frdem.2025.1546433)
Supplement: Supplementary file 3 [file Table_3.xlsx]

## Sheet: Table_S03
region	term	estimate	std.error	statistic	p.value	F	numdf	dendf	adj_R2
CA1	(Intercept)	0.0281113	0.0785372	0.357936	0.720875	52.1134	1	156	0.245604
CA1	`C-NB / C-NBF`	0.533746	0.0739366	7.21896	2.15675e-11	52.1134	1	156	0.245604
CA2	(Intercept)	0.0121909	0.159474	0.0764447	0.939163	57.4614	1	156	0.264504
CA2	`C-NB / C-NBF`	0.478019	0.0630604	7.58033	2.87933e-12	57.4614	1	156	0.264504
CA3	(Intercept)	0.15698	0.110142	1.42525	0.156082	75.4349	1	156	0.321623
CA3	`C-NB / C-NBF`	0.515886	0.0593974	8.68533	4.79589e-15	75.4349	1	156	0.321623
DG	(Intercept)	0.0773222	0.0598079	1.29284	0.197977	32.5142	1	156	0.167172
DG	`C-NB / C-NBF`	0.42	0.0736568	5.70213	5.76593e-08	32.5142	1	156	0.167172
EC	(Intercept)	0.124654	0.0719288	1.73301	0.0850693	78.8679	1	156	0.331539
EC	`C-NB / C-NBF`	0.505529	0.056924	8.88076	1.49914e-15	78.8679	1	156	0.331539
