# Supplementary material for: Neurogenesis drives hippocampal formation-wide spatial transcription alterations in health and Alzheimer's disease
Source: Front Dement. 2025 Apr 16;4:1546433. doi: 10.3389/frdem.2025.1546433 (PMC12041076; doi:10.3389/frdem.2025.1546433)
Supplement: Supplementary file 4 [file Table_4.xlsx]

## Sheet: Table_S04
comparison	sub_type	region	log2_odds_ratio	p
C-NB / C-NBF	Inhibitory neuron	CA1	-0.844571	1.13691e-12
C-NB / C-NBF	Inhibitory neuron	CA2	-0.432364	0.264704
C-NB / C-NBF	Inhibitory neuron	CA3	-0.558637	0.0028993
C-NB / C-NBF	Inhibitory neuron	DG	-0.13317	0.192225
C-NB / C-NBF	Inhibitory neuron	EC	0.574297	9.12204e-11
C-NB / T-NB	Inhibitory neuron	CA1	0.757195	4.91322e-12
C-NB / T-NB	Inhibitory neuron	CA2	0.740916	0.0370528
C-NB / T-NB	Inhibitory neuron	CA3	1.22292	1.45695e-10
C-NB / T-NB	Inhibitory neuron	DG	0.457657	5.27401e-07
C-NB / T-NB	Inhibitory neuron	EC	0.137067	0.136423
C-NB / T-NBF	Inhibitory neuron	CA1	-0.378903	0.000115801
C-NB / T-NBF	Inhibitory neuron	CA2	-0.00977313	1
C-NB / T-NBF	Inhibitory neuron	CA3	-0.20074	0.244696
C-NB / T-NBF	Inhibitory neuron	DG	-0.0599253	0.471954
C-NB / T-NBF	Inhibitory neuron	EC	0.520699	1.51066e-10
C-NBF / T-NB	Inhibitory neuron	CA1	-0.087397	0.524691
C-NBF / T-NB	Inhibitory neuron	CA2	0.30841	0.401081
C-NBF / T-NB	Inhibitory neuron	CA3	0.664212	0.00148318
C-NBF / T-NB	Inhibitory neuron	DG	0.3245	0.0020171
C-NBF / T-NB	Inhibitory neuron	EC	0.711357	1.79406e-15
C-NBF / T-NBF	Inhibitory neuron	CA1	-0.465673	0.000110611
C-NBF / T-NBF	Inhibitory neuron	CA2	-0.422741	0.199424
C-NBF / T-NBF	Inhibitory neuron	CA3	-0.357921	0.0530552
C-NBF / T-NBF	Inhibitory neuron	DG	-0.073254	0.464969
C-NBF / T-NBF	Inhibitory neuron	EC	0.0536677	0.507552
T-NB / T-NBF	Inhibitory neuron	CA1	0.378299	0.000624353
T-NB / T-NBF	Inhibitory neuron	CA2	0.731245	0.0146147
T-NB / T-NBF	Inhibitory neuron	CA3	1.02221	6.5007e-08
T-NB / T-NBF	Inhibitory neuron	DG	0.397773	4.91946e-06
T-NB / T-NBF	Inhibitory neuron	EC	0.657767	1.09874e-15
